# Supplementary material for: Antibacterial and Antiallergic Effects of Three Tea Extracts on Histamine-Induced Dermatitis
Source: Pharmaceuticals (Basel). 2024 Sep 7;17(9):1181. doi: 10.3390/ph17091181 (PMC11435320; doi:10.3390/ph17091181)
Supplement: Supplementary file 1 [file pharmaceuticals-17-01181-s001.zip]

Archive with 1 entries (1 files):
- pharmaceuticals-3143822-supplementary.pdf
